# Supplementary material for: Nanotechnology-Assisted Cell Tracking
Source: Nanomaterials (Basel). 2022 Apr 20;12(9):1414. doi: 10.3390/nano12091414 (PMC9103829; doi:10.3390/nano12091414)
Supplement: Supplementary file 1 [file nanomaterials-12-01414-s001.zip]

Archive with 2 entries (2 files):
- Supplementary Table S2.xlsx
- Supplementary Tables S1, S3 and S4.pdf
