# Supplementary material for: Nanotechnology-Assisted Cell Tracking
Source: Nanomaterials (Basel). 2022 Apr 20;12(9):1414. doi: 10.3390/nano12091414 (PMC9103829; doi:10.3390/nano12091414)
Supplement: Supplementary file 1 [file nanomaterials-12-01414-s001.zip › Supplementary Table S2.xlsx]

## Sheet: Database of citations
Supplementary Table 2: Database of citations exploring direct cell tracking approaches through imaging
	Citations (PMID or DOI)	A: labeling of cells to be used as cargo of NP	B: labeling of cells to be terapeutically targeted with NP	Field of application: R: tissue regeneration imaging T: tumor imaging BOTH: applicable for both tissue regeneration or tumor imaging purposes	NP classification (core element specification)
1	PMID: 33606863	X		R	Inorganic: silica
2	PMID: 33688187	X		R	Inorganic : manganese + iron oxide
3	PMID: 32607864		X	T	Inorganic :gold
4	PMID: 32286059	X		T	inorganic: silver
5	PMID: 31846954	X		R	Inorganic: lanthanide
6	PMID: 32021167	X		R	Inorganic: iron oxide
7	PMID: 31520997	X		R	Inorganic : gold
8	PMID: 31744202		X	T	inorganic: iron oxide
9	PMID: 31331030	X		R	Inorganic: superparamagnetic iron oxide
10	PMID: 31293339		X	T	Inorganic: ultrasmall superparamagnetic iron oxide
11	PMID: 30223109	X		T	Inorganic : magnetoferritin
12	PMID: 30128442		X	T	polymeric: poly (ethylen glycol) [PEG]
13	PMID: 30065155		X	T	inorganic: iron oxide
14	PMID: 29551275	X		BOTH	Lipid-based: natural-derived lipids
15	PMID: 30416852		X	T	Lipid-based: solid-lipid
16	PMID: 29416334		X	T	Polymeric: Polydiphenylamine–polyethylene oxide, Poly (ehylen glicol) [PDPA-PEO], [PEG]
17	PMID: 29541425		X	T	Inorganic : titanium dioxide
18	PMID: 29593411	X		BOTH	Inorganic : iron oxide
19	PMID: 29333097	X		T	Hybrid: iron oxide + polymer [PEG]-Lys3-CA4
20	PMID: 28798327	X		R	Inorganic : iron oxide
21	PMID: 28608677		X	T	polymeric: poly (ethylen glycol) [PEG]
22	PMID: 29270011	X		BOTH	Inorganic: quantum dots
23	PMID: 33587608	X		T	Inorganic: Molibdenum or Rhuthenium or Rubidium in core, silica in shell
24	PMID: 27640889		X	T	polymeric: poly (lactide-co-glycolide) [PLGA]
25	PMID: 27511028		X	T	polymeric: poly (lactide-co-glycolide) [PLGA]
26	PMID: 27738498		X	T	Inorganic: iron oxide
27	PMID: 26931282		X	T	Inorganic: iron oxide
28	PMID: 26785758		X	T	polymeric: poly (ethylen glycol) [PEG]
29	PMID: 26234504	X		BOTH	inorganic: superaramagnetic iron oxide
30	PMID: 25908171		X	T	polymeric: amphiphilic polymer derived from poly(isobutylene-alt-maleic anhydride) and dodecylamine reaction
31	doi.org/10.1002/ppsc.201400167		X	T	Inorganic: silica
32	PMID: 25880772		X	T	Inorganic: iron oxide
33	PMID: 25463504	X		BOTH	Inorganic: silica
34	PMID: 25995634		X	T	Inorganic: iron oxide
35	doi.org/10.1039/C5AY02661J		X	T	polymeric: poly(styrene) [PS]
36	PMID: 20932530	X		BOTH	Inorganic: silica
37	PMID: 25036548	X		R	inorganic: iron
38	PMID: 24734781	X		R	inorganic: iron oxide
39	PMID: 24674462	X		R	inorganic: graphene
40	PMID: 23614636		X	T	inorganic: hydroxyapatite
41	PMID: 25378928		X	T	inorganic: iron oxide
42	PMID: 24920905	X		BOTH	inorganic: mineral
43	PMID: 32749427	X		T	inorganic: iron oxide
44	DOI: 10.1021/acsabm.0c00195	X		R	inorganic: gold-gadolinium in core, silica in shell
45	PMID: 32547017	X		R	inorganic: iron oxide
46	PMID: 31565866	X		R	inorganic: gold
47	PMID: 30761901	X		R	inorganic: gold
48	PMID: 28208719	X		R	inorganic: gold
49	PMID: 23758888	X		T	Inorganic: iron oxide
50	PMID: 23946820	X		T	inorganic: gold
51	DOI: 10.1016/j.mtcomm.2020.101627	X		R	inorganic: gadolinium
52	DOI: 10.1039/c9ra05937g	X		R	inorganic: iron oxide
53	PMID: 31269673	X		R	inorganic: gadolinium
54	PMID: 31142002	X		R	inorganic: superaramagnetic iron oxide
55	PMID: 30915572	X		R	inorganic: magnetic ferrofluids
56	DOI: 10.1016/j.apsusc.2018.09.205		X	T	inorganic: iron oxide
57	PMID: 31359992	X		R	inorganic: superaramagnetic iron oxide
58	PMID: 29911289	X		R	inorganic: iron oxide
59	PMID: 30429468	X		T	inorganic: iron oxide
60	PMID: 30053892	X		R	inorganic: gadolinium
61	PMID: 29438105	X		T	inorganic: superparamagnetic iron oxide in core silica and gold in shell
62	PMID: 29545849	X		T	inorganic: superaramagnetic iron oxide
63	DOI: 10.1007/s12274-017-1778-x	X		R	inorganic: gadolinium
64	DOI: 10.1097/TP.0b013e31820c85bc	X		R	inorganic: superaramagnetic iron oxide
65	PMI: 29378593		X	T	Inorganic: lanthanide
66	PMID: 24008043		X	T	polymeric: poly (ethylene glycol)–poly(lactic acid) [PEG-PLA]
67	PMID: 30198338	X		T	inorganic: superaramagnetic iron oxide
68	PMID: 29264872	X		T	inorganic: superaramagnetic iron oxide
69	PMID: 29049361	X		R	inorganic: superaramagnetic iron oxide
70	doi:10.1016/j.biomaterials.2011.08.053		X	T	inorganic: iron oxide and lanthanide
71	PMID: 28549413	X		R	inorganic: superaramagnetic iron oxide
72	PMID: 32263930	X		R	inorganic: mesoporous silica
73	PMID: 33833513		X	T	polymeric: poly(styrene) [PS]
74	PMID: 32711024	X		BOTH	inorganic: superaramagnetic iron oxide
75	https://doi.org/10.1016/j.eurpolymj.2019.109471		X	T	polymeric: poly (ethylen glycol) [PEG]
76	PMID: 32483439	X		BOTH	inorganic: gold
77	PMID: 33405629	X		R	polymeric: poly (ethylen glycol), poly(lactic-co-glycolic acid) [PEG], [PLGA]
78	PMID: 28040490	X		R	inorganic: iron oxide
79	PMID: 29972183		X	T	lipid-based: lyposome
80	PMID: 29682654	X		R	hybrid: perfluorocarbon 19F + oligo(ethylene glycol) methacrylate
81	PMID: 30613305	X		R	hybrid: zirconium and organic phosphate
82	PMID: 32264382	X		R	polymer: polystirene [PS]
83	PMID: 28791769		X	BOTH	polymer: poly(lactic-co-glycolic acid) [PLGA]
84	PMID: 28582716		X	T	Inorganic: gold
85	https://doi.org/10.1002/adfm.201700396	X		T	hybrid: Iron oxide + poly(lactic-co-glycolic acid)
86	PMID: 28247768	X		BOTH	polymer: Poly(glycerol-co-sebacate) [PGS]
87	PMID: 26838896	X		BOTH	Inorganic: silica
88	PMID: 26969152		X	R	Inorganic: Iron oxide in core, silica in shell
89	PMID: 26792107	X		BOTH	Inorganic: selenium
90	PMID: 25686713	X		R	inorganic: iron oxide
91	PMID: 27001531	X		R	inorganic: superparamagnetic iron oxide
92	PMID: 26830812	X		R	inorganic: superparamagnetic iron oxide
93	PMID: 24298430		X	T	Polymeric: poly(lactic-co-glycolic acid) , polyethylen glycol, Polycaprolactone [PLGA], [PEG], [PCL]
94	PMID: 26719691	X		T	Inorganic: magnetic magnoxide 675
95	PMID: 32263361		X	T	Polymer: poly[2-methoxy-5-(2'-ethylhexyloxy)-1,4-phenylene vinylene] [MEH-PPV]
96	PMID: 25417796		X	T	Inorganic: silica
97	PMID: 25565842		X		inorganic: silica
98	https://doi.org/10.1016/S1872-2040(13)60715-X		X	T	inorganic: silica
99	PMID: 23349105		X	BOTH	inorganic: silica
100	PMID: 23733536		X	T	inorganic: superaramagnetic iron oxide
101	PMID: 23471455		X	T	inorganic: lanthanide
102	PMID: 26728448	X		R	hybrid: superparamagnetic iron oxide + polydopamine
103	DOI: 10.2217/nnm.11.94		X	T	inorganic: magnetic silica
104	PMID: 26395573	X		R	inorganic: ultrasmall superparamagnetic iron oxide
105	PMID: 26403165	X		R	inorganic: magnetic mesoporous silica with gold
106	PMID: 26332511	X		T	hybrid: iron + glyceryl monoleate
107	PMID: 26394043	X		BOTH	inorganic: iron oxide
108	DOI: 10.1109/TMAG.2014.2337052	X		BOTH	inorganic: iron oxide
109	PMID: 24574360	X		R	inorganic. Superparamegnetic iron oxide
110	PMID: 24001153		X	T	polymeric: poly(2-(methacryloyloxy)ethyl phosphorylcholine-block-2-(diisopropylamino)ethyl methacrylate)
111	PMID: 23870252		X	T	inorganic: Titanium oxide and/or alpha-FeO(OH)
112	PMID: 22669515		X	T	inorganic: silica
113	PMID: 23281282		X	T	inorganic: superparamagnetic iron oxide
114	PMID: 23100099	X		T	inorganic: ultrasmall superparamagnetic iron oxide
115	PMID: 23383042	X		BOTH	inorganic: gold
116	PMID: 24124362	X		R	inorganic: superparamagnetic iron oxide
117	PMID: 24039423		X	T	Polimeric: poly(ethylene glycol) [PEG]
118	PMID: 22337660	X		R	inorganic: superparamagnetic iron oxide
119	PMID: 22475532	X		R	inorganic:superparamagnetic iron oxide
120	PMID: 22342710		X	T	inorganic: superparamagnetic iron oxide
121	PMID: 23091384	X		R	inorganic: superparamagnetic iron oxide or magnetite
122	doi.org/10.1039/C2JM30679D		X	T	Inorganic: quantum dots + zinc ethylxanthate
123	PMID: 22862886	X		R	inorganic: superparamagnetic iron oxide
124	PMID: 22393292	X		BOTH	inorganic: superparamagnetic iron oxide
125	PMID: 22782309		X	T	inorganic: gold
126	PMID: 21605902		X	T	inorganic: ultrasmall superparamagnetic iron oxide
127	doi.org/10.1016/j.jmmm.2011.04.008		X	T	inorganic: superparamagnetic iron oxide
128	PMID: 21812654		X	T	inorganic: superparamagnetic iron oxide
129	PMID: 21287679	X		T	inorganic: superparamagnetic iron oxide
130	PMID: 20567925	X		R	inorganic: superparamagnetic iron oxide
131	PMID: 21396653	X		T	Inorganic: quantum dots
132	PMID: 21339973		X	T	inorganic: superparamagnetic iron oxide
133	PMID: 21980240	X		BOTH	inorganic: superparamagnetic iron oxide
134	PMID: 22195820		X	BOTH	inorganic: superparamagnetic iron oxide
135	PMID: 21053973		X	T	inorganic: gold
136	PMID: 25211057	X		T	inorganic: superparamagnetic iron oxide
137	PMID: 24976241	X		R	inorganic: superparamagnetic iron oxide
138	PMID: 24754735	X		R	Inorganic: iron oxide + zinc
139	PMID: 24219906	X		T	inorganic: superparamagnetic iron oxide
140	PMID: 24722469	X		T	inorganic: ultrasmall superparamagnetic iron oxide
141	PMID: 24523056	X		R	inorganic: superparamagnetic iron oxide
142	PMID: 23281292	X		R	inorganic: ultrasmall superparamagnetic iron oxide
143	PMID: 22769232	X		R	inorganic: iron oxide
144	PMID: 22580964	X		BOTH	inorganic: superparamagnetic iron oxide
145	PMID: 22081298	X		T	inorganic: superparamagnetic iron oxide
146	PMID: 21723242	X		R	inorganic: superparamagnetic iron oxide
147	PMID: 23125528	X		R	inorganic: superparamagnetic iron oxide
148	PMID: 21492060	X		R	inorganic: iron oxide
149	PMID: 21419482	X		T	Lipid-based: liposomes
150	PMID: 21523487	X		T	inorganic: iron oxide
151	PMID: 22173303	X		R	inorganic: superparamagnetic iron oxide
152	PMID: 22080748	X		R	inorganic: superparamagnetic iron oxide
